# Supplementary material for: Hypoxia Engineered Bone Marrow Mesenchymal Stem Cells Targeting System with Tumor Microenvironment Regulation for Enhanced Chemotherapy of Breast Cancer
Source: Biomedicines. 2021 May 19;9(5):575. doi: 10.3390/biomedicines9050575 (PMC8160638; doi:10.3390/biomedicines9050575)
Supplement: Supplementary file 1 [file biomedicines-09-00575-s001.zip]

Archive with 1 entries (1 files):
- biomedicines-1183392-supplementary.pdf
